# Supplementary material for: Completing the jigsaw: the first record of the female plant of Daphnopsisfilipedunculata (Thymelaeaceae), an endemic species from the Brazilian Amazon
Source: PhytoKeys. 2018 Oct 24;(109):93–101. doi: 10.3897/phytokeys.109.28773 (PMC6209656; doi:10.3897/phytokeys.109.28773)
Supplement: XML Treatment for Daphnopsis filipedunculata [file phytokeys.109.28773-treatment1.xml]

<!DOCTYPE tp:taxon-treatment
  PUBLIC "-//TaxonX//DTD Taxonomic Treatment Publishing DTD v0 20100105//EN" "tax-treatment-NSO.dtd">
<tp:taxon-treatment xmlns:tp="http://www.plazi.org/taxpub"><tp:treatment-meta><kwd-group><label>Taxon classification</label><kwd><named-content xmlns:xlink="http://www.w3.org/1999/xlink" content-type="kingdom">Plantae</named-content></kwd><kwd><named-content xmlns:xlink="http://www.w3.org/1999/xlink" content-type="order">Malvales</named-content></kwd><kwd><named-content xmlns:xlink="http://www.w3.org/1999/xlink" content-type="family">Thymelaeaceae</named-content></kwd></kwd-group><mixed-citation publication-type="journal"><person-group><name><surname>Watanabe</surname><given-names>Maurício Takashi Coutinho</given-names></name><name><surname>Mota</surname><given-names>Nara Furtado de Oliveira</given-names></name><name><surname>Mayara Pastore</surname><given-names/></name><name><surname>dos Santos</surname><given-names>Fernando Marino Gomes</given-names></name><name><surname>Zappi</surname><given-names>Daniela Cristina</given-names></name></person-group><article-title>Completing the jigsaw: the first record of the female plant of <italic><tp:taxon-name><tp:taxon-name-part taxon-name-part-type="genus" reg="Daphnopsis">Daphnopsis</tp:taxon-name-part><tp:taxon-name-part taxon-name-part-type="species" reg="filipedunculata">filipedunculata</tp:taxon-name-part></tp:taxon-name></italic> (<tp:taxon-name><tp:taxon-name-part taxon-name-part-type="family">Thymelaeaceae</tp:taxon-name-part></tp:taxon-name>), an endemic species from the Brazilian Amazon</article-title><source>PhytoKeys</source><day>24</day><month>10</month><year>2018</year><volume>2018</volume><issue>109</issue><fpage>93</fpage><lpage>101</lpage><pub-id pub-id-type="doi">10.3897/phytokeys.109.28773</pub-id></mixed-citation></tp:treatment-meta><tp:nomenclature><tp:taxon-name>
              <tp:taxon-name-part taxon-name-part-type="genus" reg="Daphnopsis">Daphnopsis</tp:taxon-name-part>
              <tp:taxon-name-part taxon-name-part-type="species" reg="filipedunculata">filipedunculata</tp:taxon-name-part>
            </tp:taxon-name><tp:taxon-authority>Nevling &amp; Barringer (1993: 335)</tp:taxon-authority></tp:nomenclature><tp:treatment-sec sec-type="material" id="SECID0EEIAC"><title>Type.</title><p>Brazil. Pará: Serra dos Carajás, 6 km SE of AMZA camp N-1, <named-content xmlns:xlink="http://www.w3.org/1999/xlink" content-type="dwc:verbatimCoordinates" xlink:type="simple"><named-content content-type="geo-json" specific-use="{&#34;type&#34;:&#34;Point&#34;,&#34;coordinates&#34;:[-50.266667,-6.050000]}" id="NCID0ENIAC" xlink:type="simple">6°03'S, 50°16'W</named-content></named-content>, 650 m elev., 19 May 1982, <italic>C.R. Sperling et al. 5734</italic> (holotype: F; isotypes: GH, K, <named-content xmlns:xlink="http://www.w3.org/1999/xlink" content-type="dwc:institutional_code" xlink:type="simple">MG</named-content>, MO, NY).</p><p>Emended description. Pistillate individuals: Shrubs to treelets to 3 m tall. Leaves alternate, concentrated distally on the branches; petioles 1–3 mm long, green to brownish, tomentose, trichomes erect; leaf blade elliptic, 6–13.5 × 2.5–5.5 cm, sericeous on both surfaces, denser on the primary veins; base cuneate; apex acute to acuminate; primary and secondary veins prominent on both surfaces. Pistillate inflorescence axillary, producing densely pilose, subcapitate 3–5-flowered racemes; bracts absent; primary peduncle elongating greatly during anthesis, when flowers opened 3–7.4 cm long, 0.2–0.5 mm wide at the midpoint. Pistillate flowers 3–5 mm long; hypanthium urceolate, 2–4 mm long, 2–3 mm wide at opening/constriction, pubescent outside, trichomes erect; calyx lobes 4, triangular to rounded, ca. 1 mm long, ca. 0.5 mm wide, revolute; staminodes absent; disc free, irregularly 6–8–lobed, the lobes acute, ca. 0.5 mm long; gynoecium 3–4 mm long, style 1–2 mm long, subterminal, stigma discoid, ovary ovoid, unilocular, 1–1.2 mm wide, densely pilose. Fruits berry-like, green to yellow initially, turning dark red when ripe, irregularly globose, 5–15 × 4–12 mm, pilose, trichomes white to greyish, the style and hypanthium often persistent, tearing regularly, longitudinally as fruit matures. Seeds pyriform, 2–3 × 4–5 mm. (Figures <xref ref-type="fig" rid="F1">1</xref>, <xref ref-type="fig" rid="F2">2</xref>)</p><fig id="F1" position="float" orientation="portrait"><label>Figure 1.</label><caption><p><italic><tp:taxon-name><tp:taxon-name-part taxon-name-part-type="genus" reg="Daphnopsis">Daphnopsis</tp:taxon-name-part><tp:taxon-name-part taxon-name-part-type="species" reg="filipedunculata">filipedunculata</tp:taxon-name-part></tp:taxon-name></italic> Nevling &amp; Barringer, male individual (<bold>A–D</bold>) and female individual (<bold>E–O</bold>). <bold>A</bold> staminate flowering branch <bold>B</bold> base of leaf blade <bold>C</bold> detail of inflorescence with staminate flowers <bold>D</bold> dissected staminate flower with two whorls of stamens and one pistillode <bold>E</bold> pistillate flowering branch <bold>F</bold> detail of inflorescence with three pistillate flowers (fresh material) <bold>G</bold> detail of inflorescence with five pistillate flowers (dry material) <bold>H</bold> pistillate flower (dry material) <bold>I</bold> pistillate flower (fresh material) <bold>J</bold> Pistil with disc <bold>K</bold> dissected pistil, longitudinal cut of the ovary showing pendulous ovule <bold>L</bold> details of the lobed disc in female flower <bold>M</bold> fruit <bold>N</bold> seed <bold>O</bold> embryo. Drawn by João Silveira (<bold>A−D</bold> modified from <xref ref-type="bibr" rid="B4">Mota and Giulietti 2016</xref>) (<bold>E, G−H, J−L, N−O</bold><italic>Watanabe et al. 485</italic>, <bold>F, I, M</bold><italic>Santos et al. 395</italic> and <italic>396</italic>).</p></caption><graphic xmlns:xlink="http://www.w3.org/1999/xlink" xlink:href="phytokeys-109-093-g001.jpg" position="float" orientation="portrait" xlink:type="simple" id="oo_237614.jpg"/></fig><!--PageBreak--><!--PageBreak--></tp:treatment-sec><tp:treatment-sec sec-type="material" id="SECID0EPLAC"><title>Material examined.</title><p>Brazil. Pará: Parauapebas, Floresta Nacional de Carajás–Serra dos Carajás, Serra Norte, Plateau N1, mata baixa, 21 June 2012 [staminate fl.], <italic>L.C.V. Silva et al. 1263</italic> (<named-content xmlns:xlink="http://www.w3.org/1999/xlink" content-type="dwc:institutional_code" xlink:type="simple">MG</named-content>); Plateau N1, <named-content xmlns:xlink="http://www.w3.org/1999/xlink" content-type="dwc:verbatimCoordinates" xlink:type="simple"><named-content content-type="geo-json" specific-use="{&#34;type&#34;:&#34;Point&#34;,&#34;coordinates&#34;:[-50.268333,-6.046111]}" id="NCID0E6LAC" xlink:type="simple">6°02'46"S, 50°16'06"W</named-content></named-content>, 693 m elev., 26 May 2017 [staminate fl.], <italic>F.M.G. Santos et al. 392</italic> (<named-content xmlns:xlink="http://www.w3.org/1999/xlink" content-type="dwc:institutional_code" xlink:type="simple">MG</named-content>); Plateau N1, <named-content xmlns:xlink="http://www.w3.org/1999/xlink" content-type="dwc:verbatimCoordinates" xlink:type="simple"><named-content content-type="geo-json" specific-use="{&#34;type&#34;:&#34;Point&#34;,&#34;coordinates&#34;:[-50.268333,-6.046111]}" id="NCID0EOMAC" xlink:type="simple">06°02'46"S, 50°16'06"W</named-content></named-content>, 693 m elev., 31 May 2017 [pistillate fl.], <italic>F.M.G. Santos et al. 393</italic> (<named-content xmlns:xlink="http://www.w3.org/1999/xlink" content-type="dwc:institutional_code" xlink:type="simple">MG</named-content>); Plateau N1, <named-content xmlns:xlink="http://www.w3.org/1999/xlink" content-type="dwc:verbatimCoordinates" xlink:type="simple"><named-content content-type="geo-json" specific-use="{&#34;type&#34;:&#34;Point&#34;,&#34;coordinates&#34;:[-50.268333,-6.045833]}" id="NCID0E4MAC" xlink:type="simple">06°02'45"S, 50°16'06"W</named-content></named-content>, 679 m elev., 30 May 2017 [pistillate fl.], <italic>F.M.G. Santos et al. 394</italic> (<named-content xmlns:xlink="http://www.w3.org/1999/xlink" content-type="dwc:institutional_code" xlink:type="simple">MG</named-content>); Plateau N1, <named-content xmlns:xlink="http://www.w3.org/1999/xlink" content-type="dwc:verbatimCoordinates" xlink:type="simple"><named-content content-type="geo-json" specific-use="{&#34;type&#34;:&#34;Point&#34;,&#34;coordinates&#34;:[-50.268333,-6.046111]}" id="NCID0EMNAC" xlink:type="simple">06°02'46"S, 50°16'06"W</named-content></named-content>, 693 m elev., 31 May 2017 [pistillate fl.], <italic>F.M.G. Santos et al. 396</italic> (<named-content xmlns:xlink="http://www.w3.org/1999/xlink" content-type="dwc:institutional_code" xlink:type="simple">MG</named-content>); Plateau N1, <named-content xmlns:xlink="http://www.w3.org/1999/xlink" content-type="dwc:verbatimCoordinates" xlink:type="simple"><named-content content-type="geo-json" specific-use="{&#34;type&#34;:&#34;Point&#34;,&#34;coordinates&#34;:[-50.245639,-6.045333]}" id="NCID0E2NAC" xlink:type="simple">6°02'43.2"S, 50°14'44.3"W</named-content></named-content>, 8 Aug. 2017 [pistillate fl.], <italic>M.T.C. Watanabe et al. 485</italic> (<named-content xmlns:xlink="http://www.w3.org/1999/xlink" content-type="dwc:institutional_code" xlink:type="simple">BHCB</named-content>, <named-content xmlns:xlink="http://www.w3.org/1999/xlink" content-type="dwc:institutional_code" xlink:type="simple">MG</named-content>, RB); Plateau N2, <named-content xmlns:xlink="http://www.w3.org/1999/xlink" content-type="dwc:verbatimCoordinates" xlink:type="simple"><named-content content-type="geo-json" specific-use="{&#34;type&#34;:&#34;Point&#34;,&#34;coordinates&#34;:[-50.246111,-6.060556]}" id="NCID0EOOAC" xlink:type="simple">06°03'38"S, 50°14'46"W</named-content></named-content>, 707 m elev., 24 Aug. 2012 [staminate fl.], <italic>A.J. Arruda et al. 1269</italic> (<named-content xmlns:xlink="http://www.w3.org/1999/xlink" content-type="dwc:institutional_code" xlink:type="simple">BHCB</named-content>); Plateau N2, <named-content xmlns:xlink="http://www.w3.org/1999/xlink" content-type="dwc:verbatimCoordinates" xlink:type="simple"><named-content content-type="geo-json" specific-use="{&#34;type&#34;:&#34;Point&#34;,&#34;coordinates&#34;:[-50.255833,-6.052500]}" id="NCID0E3OAC" xlink:type="simple">06°03'09"S, 50°15'21"W</named-content></named-content>, 705 m elev., 26 Jul 2017 [staminate fl.], <italic>F.M.G. Santos et al. 397</italic> (<named-content xmlns:xlink="http://www.w3.org/1999/xlink" content-type="dwc:institutional_code" xlink:type="simple">MG</named-content>); Plateau N2, <named-content xmlns:xlink="http://www.w3.org/1999/xlink" content-type="dwc:verbatimCoordinates" xlink:type="simple"><named-content content-type="geo-json" specific-use="{&#34;type&#34;:&#34;Point&#34;,&#34;coordinates&#34;:[-50.255833,-6.052500]}" id="NCID0ELPAC" xlink:type="simple">06°03'09"S, 50°15'21"W</named-content></named-content>, 697 m elev., 26 July 2017 [pistillate fl.], <italic>F.M.G. Santos et al. 398</italic> (<named-content xmlns:xlink="http://www.w3.org/1999/xlink" content-type="dwc:institutional_code" xlink:type="simple">MG</named-content>); Plateau N3, 21-31 July 2017 [staminate fl.], <italic>L.C.B. Lobato 4298</italic> (<named-content xmlns:xlink="http://www.w3.org/1999/xlink" content-type="dwc:institutional_code" xlink:type="simple">MG</named-content>); Plateau N3, <named-content xmlns:xlink="http://www.w3.org/1999/xlink" content-type="dwc:verbatimCoordinates" xlink:type="simple"><named-content content-type="geo-json" specific-use="{&#34;type&#34;:&#34;Point&#34;,&#34;coordinates&#34;:[-50.209722,-6.045556]}" id="NCID0ECAAE" xlink:type="simple">06°02'44"S, 50°12'35"W</named-content></named-content>, 716 m elev., 30 May 2017 [pistillate fl.], <italic>F.M.G. Santos et al. 395</italic> (<named-content xmlns:xlink="http://www.w3.org/1999/xlink" content-type="dwc:institutional_code" xlink:type="simple">MG</named-content>); Plateau N3, <named-content xmlns:xlink="http://www.w3.org/1999/xlink" content-type="dwc:verbatimCoordinates" xlink:type="simple"><named-content content-type="geo-json" specific-use="{&#34;type&#34;:&#34;Point&#34;,&#34;coordinates&#34;:[-50.208056,-6.045833]}" id="NCID0ERAAE" xlink:type="simple">06°02'45"S, 50°12'29"W</named-content></named-content>, 714 m elev., 30 May 2017 [fruit], <italic>F.M.G. Santos et al. 399</italic> (<named-content xmlns:xlink="http://www.w3.org/1999/xlink" content-type="dwc:institutional_code" xlink:type="simple">MG</named-content>); Plateau N3, <named-content xmlns:xlink="http://www.w3.org/1999/xlink" content-type="dwc:verbatimCoordinates" xlink:type="simple"><named-content content-type="geo-json" specific-use="{&#34;type&#34;:&#34;Point&#34;,&#34;coordinates&#34;:[-50.208333,-6.045833]}" id="NCID0EABAE" xlink:type="simple">06°02'45"S, 50°12'30"W</named-content></named-content>, 714 m elev., 26 June 2017 [pistillate fl.], <!--PageBreak--><italic>F.M.G. Santos et al. 400</italic> (<named-content xmlns:xlink="http://www.w3.org/1999/xlink" content-type="dwc:institutional_code" xlink:type="simple">MG</named-content>); Plateau N3, <named-content xmlns:xlink="http://www.w3.org/1999/xlink" content-type="dwc:verbatimCoordinates" xlink:type="simple"><named-content content-type="geo-json" specific-use="{&#34;type&#34;:&#34;Point&#34;,&#34;coordinates&#34;:[-50.207778,-6.046389]}" id="NCID0EQBAE" xlink:type="simple">06°02'47"S, 50°12'28"W</named-content></named-content>, 720–869 m elev., 26 Jun 2017 [staminate fl.], <italic>F.M.G. Santos et al. 401</italic> (<named-content xmlns:xlink="http://www.w3.org/1999/xlink" content-type="dwc:institutional_code" xlink:type="simple">MG</named-content>); Plateau N3, Floresta ombrófila aberta, <named-content xmlns:xlink="http://www.w3.org/1999/xlink" content-type="dwc:verbatimCoordinates" xlink:type="simple"><named-content content-type="geo-json" specific-use="{&#34;type&#34;:&#34;Point&#34;,&#34;coordinates&#34;:[-50.208333,-6.045833]}" id="NCID0E6BAE" xlink:type="simple">06°02'45"S, 50°12'30"W</named-content></named-content>, 706 m elev., 22 June 2017 [staminate fl.], <italic>M.V. Waldir 276</italic> (<named-content xmlns:xlink="http://www.w3.org/1999/xlink" content-type="dwc:institutional_code" xlink:type="simple">MG</named-content>); Plateau N4, <named-content xmlns:xlink="http://www.w3.org/1999/xlink" content-type="dwc:verbatimCoordinates" xlink:type="simple"><named-content content-type="geo-json" specific-use="{&#34;type&#34;:&#34;Point&#34;,&#34;coordinates&#34;:[-50.184167,-6.115000]}" id="NCID0EOCAE" xlink:type="simple">06°06'54"S, 50°11'03"W</named-content></named-content>, 678 m elev., 01 June 2017 [staminate fl.], <italic>F.M.G. Santos et al. 402</italic> (<named-content xmlns:xlink="http://www.w3.org/1999/xlink" content-type="dwc:institutional_code" xlink:type="simple">MG</named-content>); Plateau N4, <named-content xmlns:xlink="http://www.w3.org/1999/xlink" content-type="dwc:verbatimCoordinates" xlink:type="simple"><named-content content-type="geo-json" specific-use="{&#34;type&#34;:&#34;Point&#34;,&#34;coordinates&#34;:[-50.183889,-6.115278]}" id="NCID0E4CAE" xlink:type="simple">06°06'55"S, 50°11'02"W</named-content></named-content>, 680 m elev., 1 June 2017 [staminate fl.], <italic>F.M.G. Santos et al. 403</italic> (<named-content xmlns:xlink="http://www.w3.org/1999/xlink" content-type="dwc:institutional_code" xlink:type="simple">MG</named-content>); Plateau N5, <named-content xmlns:xlink="http://www.w3.org/1999/xlink" content-type="dwc:verbatimCoordinates" xlink:type="simple"><named-content content-type="geo-json" specific-use="{&#34;type&#34;:&#34;Point&#34;,&#34;coordinates&#34;:[-50.136944,-6.104167]}" id="NCID0EMDAE" xlink:type="simple">06°06'15"S, 50°08'13"W</named-content></named-content>, 706 m elev., 31 May 2017 [staminate fl.], <italic>F.M.G. Santos et al. 404</italic> (<named-content xmlns:xlink="http://www.w3.org/1999/xlink" content-type="dwc:institutional_code" xlink:type="simple">MG</named-content>); Plateau N5, Lagoa da Mata, <named-content xmlns:xlink="http://www.w3.org/1999/xlink" content-type="dwc:verbatimCoordinates" xlink:type="simple"><named-content content-type="geo-json" specific-use="{&#34;type&#34;:&#34;Point&#34;,&#34;coordinates&#34;:[-50.088333,-6.041389]}" id="NCID0E2DAE" xlink:type="simple">06°02'29"S, 50°05'18"W</named-content></named-content>, 664 m elev., 1 June 2017 [staminate fl.], <italic>F.M.G. Santos et al. 408</italic> (<named-content xmlns:xlink="http://www.w3.org/1999/xlink" content-type="dwc:institutional_code" xlink:type="simple">MG</named-content>); Plateau N5, Lagoa da Mata, <named-content xmlns:xlink="http://www.w3.org/1999/xlink" content-type="dwc:verbatimCoordinates" xlink:type="simple"><named-content content-type="geo-json" specific-use="{&#34;type&#34;:&#34;Point&#34;,&#34;coordinates&#34;:[-50.088333,-6.041389]}" id="NCID0EKEAE" xlink:type="simple">06°02'29"S, 50°05'18"W</named-content></named-content>, 664 m elev., 24 March 2017 [staminate fl.], <italic>F.M.G. Santos et al. 409</italic> (<named-content xmlns:xlink="http://www.w3.org/1999/xlink" content-type="dwc:institutional_code" xlink:type="simple">MG</named-content>); trilha para Lagoa, plateau N5, <named-content xmlns:xlink="http://www.w3.org/1999/xlink" content-type="dwc:verbatimCoordinates" xlink:type="simple"><named-content content-type="geo-json" specific-use="{&#34;type&#34;:&#34;Point&#34;,&#34;coordinates&#34;:[-50.087500,-6.041250]}" id="NCID0EZEAE" xlink:type="simple">06°02'28.5"S, 50°5'15"W</named-content></named-content>, 667 m elev., 21 June 2015 [staminate fl.], <italic>R.M. Harley et al. 57246</italic> (<named-content xmlns:xlink="http://www.w3.org/1999/xlink" content-type="dwc:institutional_code" xlink:type="simple">MG</named-content>); Plateau N5, Aug. 2017 [fr], <italic>M.T.C. Watanabe et al. 482</italic> (<named-content xmlns:xlink="http://www.w3.org/1999/xlink" content-type="dwc:institutional_code" xlink:type="simple">MG</named-content>) Plateau N5, trilha da mata, <named-content xmlns:xlink="http://www.w3.org/1999/xlink" content-type="dwc:verbatimCoordinates" xlink:type="simple"><named-content content-type="geo-json" specific-use="{&#34;type&#34;:&#34;Point&#34;,&#34;coordinates&#34;:[-50.087500,-6.055556]}" id="NCID0EPFAE" xlink:type="simple">06°03'20"S, 50°05'15"W</named-content></named-content>, 682 m elev., 14 Aug. 2016 [staminate fl.], <italic>L.V. Vasconcelos &amp; M.E.L. Lima 933</italic> (<named-content xmlns:xlink="http://www.w3.org/1999/xlink" content-type="dwc:institutional_code" xlink:type="simple">MG</named-content>); Plateau N6, <named-content xmlns:xlink="http://www.w3.org/1999/xlink" content-type="dwc:verbatimCoordinates" xlink:type="simple"><named-content content-type="geo-json" specific-use="{&#34;type&#34;:&#34;Point&#34;,&#34;coordinates&#34;:[-50.178889,-6.125833]}" id="NCID0E5FAE" xlink:type="simple">06°07'33"S, 50°10'44"W</named-content></named-content>, 704 m elev., 1 June 2017 [staminate fl.], <italic>F.M.G. Santos et al. 405</italic> (<named-content xmlns:xlink="http://www.w3.org/1999/xlink" content-type="dwc:institutional_code" xlink:type="simple">MG</named-content>); Plateau N7, <named-content xmlns:xlink="http://www.w3.org/1999/xlink" content-type="dwc:verbatimCoordinates" xlink:type="simple"><named-content content-type="geo-json" specific-use="{&#34;type&#34;:&#34;Point&#34;,&#34;coordinates&#34;:[-50.172778,-6.153333]}" id="NCID0ENGAE" xlink:type="simple">06°09'12"S, 50°10'22"W</named-content></named-content>, 677 m elev., 1 June 2017 [staminate fl.], <italic>F.M.G. Santos et al. 406</italic> (<named-content xmlns:xlink="http://www.w3.org/1999/xlink" content-type="dwc:institutional_code" xlink:type="simple">MG</named-content>); Plateau N7, <named-content xmlns:xlink="http://www.w3.org/1999/xlink" content-type="dwc:verbatimCoordinates" xlink:type="simple"><named-content content-type="geo-json" specific-use="{&#34;type&#34;:&#34;Point&#34;,&#34;coordinates&#34;:[-50.172222,-6.153611]}" id="NCID0E3GAE" xlink:type="simple">6°09'13"S, 50°10'20"W</named-content></named-content>, 697 m elev., 1 June 2017 [staminate fl.], <italic>F.M.G. Santos et al. 407</italic> (<named-content xmlns:xlink="http://www.w3.org/1999/xlink" content-type="dwc:institutional_code" xlink:type="simple">MG</named-content>); Serra dos Carajás, 6 km SE of AMZA camp, <named-content xmlns:xlink="http://www.w3.org/1999/xlink" content-type="dwc:verbatimCoordinates" xlink:type="simple"><named-content content-type="geo-json" specific-use="{&#34;type&#34;:&#34;Point&#34;,&#34;coordinates&#34;:[-50.266667,-6.050000]}" id="NCID0ELHAE" xlink:type="simple">6°03'S, 50°16'W</named-content></named-content>, 650 m elev., 19 May 1982 [staminate fl.], <italic>Sperling et al.</italic> 5734 (F, GH, K, <named-content xmlns:xlink="http://www.w3.org/1999/xlink" content-type="dwc:institutional_code" xlink:type="simple">MG</named-content>, MO, NY).</p></tp:treatment-sec><tp:treatment-sec sec-type="Taxonomic notes" id="SECID0EXHAE"><title>Taxonomic notes.</title><p>Vegetative parts of pistillate plants of <italic><tp:taxon-name><tp:taxon-name-part taxon-name-part-type="genus" reg="Daphnopsis">Daphnopsis</tp:taxon-name-part><tp:taxon-name-part taxon-name-part-type="species" reg="filipedunculata">filipedunculata</tp:taxon-name-part></tp:taxon-name></italic> are very similar to male plants. Staminate flowers have pistillodes and a deeply 4–lobed disc, while the pistillate flowers lack staminodes and the disc is irregularly 6–8–lobed. The female inflorescences bears three to five flowers, however only one or two of these usually develop into fruit (Figures <xref ref-type="fig" rid="F1">1</xref>, <xref ref-type="fig" rid="F2">2</xref>). Figure <xref ref-type="fig" rid="F1">1A</xref> (adapted from <xref ref-type="bibr" rid="B4">Mota and Giulietti 2016</xref>) represents a staminate individual with a floral bract and branched peduncle; however, through analysis of the above-listed material, it was found that only a single duplicate of <italic>Harley et al. 57246</italic> (unfortunately the one selected to be drawn) shows these characters. No other specimen had bracts, not even bract scars and none had apically branched peduncles. Therefore, we believe that the bract illustrated in <xref ref-type="bibr" rid="B4">Mota and Giulietti (2016)</xref> is an unusual feature uncommonly found in this species.</p><fig id="F2" position="float" orientation="portrait"><label>Figure 2.</label><caption><p><italic><tp:taxon-name><tp:taxon-name-part taxon-name-part-type="genus" reg="Daphnopsis">Daphnopsis</tp:taxon-name-part><tp:taxon-name-part taxon-name-part-type="species" reg="filipedunculata">filipedunculata</tp:taxon-name-part></tp:taxon-name></italic> Nevling &amp; Barringer. <bold>A</bold> pistillate flowering branch <bold>B</bold> detail of inflorescence with pistillate flowers <bold>C</bold> immature fruit with persistent hypanthium <bold>D, E</bold> mature fruits. Photographs by Fernando M. Santos.</p></caption><graphic xmlns:xlink="http://www.w3.org/1999/xlink" xlink:href="phytokeys-109-093-g002.jpg" position="float" orientation="portrait" xlink:type="simple" id="oo_237615.jpg"/></fig><p>Populations are formed of isolated clumps of individuals separated by small distances (20–50 m), which makes it difficult to define the limits between adjacent individuals. Within a clump, sometimes individuals are found growing very close together and sometimes found suckering, presenting clonal behaviour that presumably also occurs in other groups of <tp:taxon-name><tp:taxon-name-part taxon-name-part-type="family">Thymelaeaceae</tp:taxon-name-part></tp:taxon-name>, such as the African and Malagasy <italic><tp:taxon-name><tp:taxon-name-part taxon-name-part-type="genus" reg="Gnidia">Gnidia</tp:taxon-name-part></tp:taxon-name></italic> L. (<xref ref-type="bibr" rid="B7">Rogers 2009</xref>). It is impossible to distinguish morphologically between individuals of different sexes of <italic><tp:taxon-name><tp:taxon-name-part taxon-name-part-type="genus" reg="Daphnopsis">D.</tp:taxon-name-part><tp:taxon-name-part taxon-name-part-type="species" reg="filipedunculata">filipedunculata</tp:taxon-name-part></tp:taxon-name></italic> unless they are fertile, but during our studies, we observed that pistillate individuals are normally found at lower frequencies than staminate ones. Fertile specimens were collected between May and August, with occasional fertility in March in both sexes.</p><!--PageBreak--></tp:treatment-sec><tp:treatment-sec sec-type="distribution" id="SECID0E3KAE"><title>Distribution and habitat.</title><p>Endemic from the <italic>canga</italic> of the Serra dos Carajás, this species is restricted to the formation known as Serra Norte, where it grows in low, deciduous forest over ferruginous soil (<xref ref-type="bibr" rid="B4">Mota and Giulietti 2016</xref>) in transitional areas between open <italic>canga</italic> and ombrophilous forest. It is restricted to the plateau areas, having never been found in open forests on the slope. Populations with individuals from both sexes were found on all iron rock outcrops plateaus from N1 to N7 and an additional population was found only to contain male individuals on a small <italic>canga</italic> outcrop area known as Lagoa da Mata.</p></tp:treatment-sec><tp:treatment-sec sec-type="IUCN preliminary conservation assessment" id="SECID0EMLAE"><title>IUCN preliminary conservation assessment.</title><p><italic><tp:taxon-name><tp:taxon-name-part taxon-name-part-type="genus" reg="Daphnopsis">Daphnopsis</tp:taxon-name-part><tp:taxon-name-part taxon-name-part-type="species" reg="filipedunculata">filipedunculata</tp:taxon-name-part></tp:taxon-name></italic> has only been recorded within the FLONA Carajás, at the Serra Norte (N1, N2, N3, N4, N5, N6 and N7). According to the criteria set by <xref ref-type="bibr" rid="B2">IUCN (2012</xref>, <xref ref-type="bibr" rid="B3">2017</xref>), the species is assigned a preliminary conservation assessment of Endangered [EN B1ab(i,ii,iii)+2ab(i,ii,iii); D], as it has a restricted distribution with an extent of occurrence (<abbrev xmlns:xlink="http://www.w3.org/1999/xlink" xlink:title="extent of occurrence" id="ABBRID0EFMAE" xlink:type="simple">EOO</abbrev>) of 159.28 km<sup>2</sup> and an area of occupancy (<abbrev xmlns:xlink="http://www.w3.org/1999/xlink" xlink:title="area of occupancy" id="ABBRID0ELMAE" xlink:type="simple">AOO</abbrev>) of 44 km<sup>2</sup>, based on a cell size of 4 km<sup>2</sup>. The total population size is estimated as fewer than 250 mature individuals. In addition to being known from a single general site, the species has an inferred and projected decline in both its <abbrev xmlns:xlink="http://www.w3.org/1999/xlink" xlink:title="extent of occurrence" id="ABBRID0ETMAE" xlink:type="simple">EOO</abbrev> and <abbrev xmlns:xlink="http://www.w3.org/1999/xlink" xlink:title="area of occupancy" id="ABBRID0EXMAE" xlink:type="simple">AOO</abbrev> and in its quality of habitat that is located adjacent to the mining area within the FLONA Carajás. Conservation proposals are currently being elaborated for this species in the management plan of this sustainable use protected area.</p><fig id="F3" position="float" orientation="portrait"><label>Figure 3.</label><caption><p>Distribution of <italic><tp:taxon-name><tp:taxon-name-part taxon-name-part-type="genus" reg="Daphnopsis">Daphnopsis</tp:taxon-name-part><tp:taxon-name-part taxon-name-part-type="species" reg="filipedunculata">filipedunculata</tp:taxon-name-part></tp:taxon-name></italic> Nevling &amp; Barringer along the Serra dos Carajás.</p></caption><graphic xmlns:xlink="http://www.w3.org/1999/xlink" xlink:href="phytokeys-109-093-g003.jpg" position="float" orientation="portrait" xlink:type="simple" id="oo_237616.jpg"/></fig><fig id="F4" position="float" orientation="portrait"><label>Figure 4.</label><caption><p>Distribution of <italic><tp:taxon-name><tp:taxon-name-part taxon-name-part-type="genus" reg="Daphnopsis">Daphnopsis</tp:taxon-name-part><tp:taxon-name-part taxon-name-part-type="species" reg="filipedunculata">filipedunculata</tp:taxon-name-part></tp:taxon-name></italic> Nevling &amp; Barringer along the Serra dos Carajás with convex polygon and grids of 4 km<sup>2</sup>.</p></caption><graphic xmlns:xlink="http://www.w3.org/1999/xlink" xlink:href="phytokeys-109-093-g004.jpg" position="float" orientation="portrait" xlink:type="simple" id="oo_237617.jpg"/></fig><!--PageBreak--></tp:treatment-sec><ref-list><ref id="B4"><mixed-citation xmlns:xlink="http://www.w3.org/1999/xlink" xlink:type="simple"><person-group><name name-style="western"><surname>Mota</surname><given-names>NFO</given-names></name><name name-style="western"><surname>Giulietti</surname><given-names>AM</given-names></name></person-group> (<year>2016</year>) <article-title>Flora das cangas da Serra dos Carajás, Pará, Brasil: <tp:taxon-name><tp:taxon-name-part taxon-name-part-type="family">Thymelaeaceae</tp:taxon-name-part></tp:taxon-name>.</article-title><source>Rodriguésia</source><volume>67</volume>(<issue>5</issue>): <fpage>1481</fpage>–<lpage>1484</lpage>. <ext-link xlink:type="simple" ext-link-type="doi" xlink:href="10.1590/2175-7860201667553">https://doi.org/10.1590/2175-7860201667553</ext-link></mixed-citation></ref><ref id="B7"><mixed-citation xmlns:xlink="http://www.w3.org/1999/xlink" xlink:type="simple"><person-group><name name-style="western"><surname>Rogers</surname><given-names>ZS</given-names></name></person-group> (<year>2009</year>) <article-title>A revision of Malagasy <italic><tp:taxon-name><tp:taxon-name-part taxon-name-part-type="genus">Gnidia</tp:taxon-name-part></tp:taxon-name></italic> (<tp:taxon-name><tp:taxon-name-part taxon-name-part-type="family">Thymelaeaceae</tp:taxon-name-part></tp:taxon-name>, <tp:taxon-name><tp:taxon-name-part taxon-name-part-type="family">Thymelaeoideae</tp:taxon-name-part></tp:taxon-name>).</article-title><source>Annals of the Missouri Botanical Garden</source><volume>96</volume>(<issue>2</issue>): <fpage>324</fpage>–<lpage>368</lpage>. <ext-link xlink:type="simple" ext-link-type="doi" xlink:href="10.3417/2006114">https://doi.org/10.3417/2006114</ext-link></mixed-citation></ref><ref id="B2"><mixed-citation xmlns:xlink="http://www.w3.org/1999/xlink" xlink:type="simple"><institution xlink:type="simple">IUCN</institution> (<year>2012</year>) <source>IUCN Red List Categories and Criteria: Version 3.1. Second edition.</source><publisher-name>Gland</publisher-name>, <publisher-loc>Switzerland and Cambridge</publisher-loc>, <size units="page">32 pp</size>.</mixed-citation></ref><ref id="B3"><mixed-citation xmlns:xlink="http://www.w3.org/1999/xlink" xlink:type="simple"><institution xlink:type="simple">IUCN</institution> (<year>2017</year>) Guidelines for Using the IUCN Red List Categories and Criteria. Version 13. Prepared by Standards and Petitions Subcommittee. <ext-link xlink:type="simple" ext-link-type="uri" xlink:href="http://www.iucnredlist.org/documents/RedListGuidelines.pdf">http://www.iucnredlist.org/documents/RedListGuidelines.pdf</ext-link> [accessed 20 July 2018]</mixed-citation></ref></ref-list></tp:taxon-treatment>
